# Supplementary material for: Clinicopathological and Prognostic Significance of Survivin Expression in Patients with Oral Squamous Cell Carcinoma: Evidence from a Meta-Analysis
Source: PLoS One. 2015 Feb 24;10(2):e0116517. doi: 10.1371/journal.pone.0116517 (PMC4339736; doi:10.1371/journal.pone.0116517)
Supplement: S1 Table — (XLSX) [file pone.0116517.s002.xlsx]

## Sheet: Characteristics
original data
Clinicopathological and prognostic characteristics of included studies
					Variables
First author	Year	Country	Cases	Neoadjuvant Therapy	Clinicopathological Features/Prognosis		Method	Cut-off value	Estimate Index	Location			Note
Lorenzo Lo Muzio	2001	Italy	46	NA	N,D,G/NA		IHC	<5%	RR	cytoplasmic
L Lo Muzio	2003	Italy	110	NA	N,S,D,A,G/survival rates（OS）		IHC	<5%	RR/HR2.28(1.49-4.04文中已经给出相反HR，曲线重算）	cytoplasmic and/or nuclear			There was no significant correlation between survivin expression and age, sex, tumour size, or the presence of lymph node and distant metastases/This difference of survival rates was statistically significant (P<0.05)
C Tanaka	2003	Japan	71	NA	N,S,T,D,G,A/NA		IHC	IHC score<100	RR	cytoplasmic			no statistically significant difference between survivin expression clinicopathologic features
Myung-Jin Kim	2005	South Korea	113	NA	survival rate		RT-PCR	median value	survival curve HR=2.78 (1.53–5.08)	NA			survivin mRNA expression were independent OSCC prognostic factors
Chiao-Ying Lin	2005	Taiwan	96	NA	N,S,T,D,G/survival rate		IHC	<25%	RR/survival curve（HR1.94=1.11-3.37）	Cytoplasmic			oral SCC patients with high survivin expression, advanced stage, larger tumor size, or positive lymph node metastasis had significantly shorter overall survival
G Marioni	2005	Italy	18	NA	N,T,D,G,A/NA		IHC	<9.5%	RR	nuclear and/or cytoplasmic
C Jane	2006	India	38	NA	D		IHC	<5%	RR	cytoplasmic
K Engels	2007	Germany		NA			IHC-RT-Qpcr	<10%	relapse-free survival (RFS)	nuclear and/or cytoplasmic
Kolja Freier	2007	Germany	251	radiotherapy or chemotherapy	T,N/Overall survival		IHC	<20% cytoplasmic and <10% nuclear staining	RR/survival curve HR=1.39(0.94-2.07)	nuclear and/or cytoplasmic			high survivin expression might be useful to identify OSCC patients
Salvatore De Maria	2009	Italy	22	NA	N,S,D,A,G/NA		IHC	<30%	RR	nuclear and/or cytoplasmic			higher survivin expression in primary SCCs that developed distant metastases
Zakir Khan	2009	India	29	NA	N,S,T,D/NA		IHC	<10%	RR	nuclear and/or cytoplasmic			suggest a role in early stages of oral carcinogenesis
Yong-Hun Kim	2010	South Korea	38	NA	N,D,S,G,A/overall survival		IHC	<20%	RR/HR=survival curve 1.87（0.56-6.25）	nuclear and/or cytoplasmic
G Lodi	2010	Italy	17	NA	G,A/NA		Real-time RT-PCR	median value	RR	NA			might indicate a progressive deregulation of expression paralleling oncogenesis
Su Liping	2010	China	68	No	N,S,T,D,G,A/overall survival		RT-PCR	median value	RR/HR=2.71（1.46-5.10）直接给出	NA			Survivin mRNA could be an independent prognostic factor for OSCC patients
SX Li	2012	China	13	NA	G,A/NA		ISH	>0%	RR	cytoplasma and/or nucleolus
MINGBIN ZHANG	2013	China	110	NA	survival rates（OS）		IHC	mean of protein expression level	survival curve HR=1.12(0.54-2.30)	cytoplasm			the expression of survivin was not a prognostic factor for OSCC
Murat Dogan	2014	Turkey	46	NA	N,D,G/NA		IHC	>0%	RR	Cytoplasmic and/or nuclear
Data for Writing
Table 1 Clinicopathological and methodological features of eligible studies
First author	Year	Country	Cases	Neoadjuvant Therapy	Clinicopathological Features	Prognosis	Method	Cut-off value	HR Estimate(95%CI)	Location
L Lo Muzio	2003	Italy	110	NA	N,S,D,A,G	HR	IHC	<5%	HR=2.28(1.49-4.04）	cytoplasmic and/or nuclear
C Tanaka	2003	Japan	71	NA	N,S,T,D,G,A	NA	IHC	IHC score<100	NA	cytoplasmic
M-J Kim	2005	South Korea	113	NA	NA	sur. Curve	Assess mRNA	median value	HR=2.78(1.53-5.08)	NA
C-Y Lin	2005	Taiwan	96	NA	N,S,T,D,G	sur. Curve	IHC	<25%	HR=1.94(1.11-3.37）	Cytoplasmic
C Marioni	2005	Italy	18	NA	N,T,D,G,A	NA	IHC	<9.5%	NA	nuclear and/or cytoplasmic
C Jane	2006	India	38	NA	D	NA	IHC	<5%	NA	cytoplasmic
K Freier	2007	Germany	251	radiotherapy or chemotherapy	T,N	sur. Curve	IHC	<20% cytoplasmic and <10% nuclear staining	HR=1.39(0.94-2.07)	nuclear and/or cytoplasmic
S De Maria	2009	Italy	22	NA	N,S,D,A,G	NA	IHC	<30%	NA	nuclear and/or cytoplasmic
Z Khan	2009	India	29	NA	N,S,T,D	NA	IHC	<10%	NA	nuclear and/or cytoplasmic
Y-H Kim	2010	South Korea	38	NA	N,D,S,G,A	sur. Curve	IHC	<20%	HR=1.87(0.56-6.25）	nuclear and/or cytoplasmic
G Lodi	2010	Italy	17	NA	G,A	NA	Assess mRNA	median value	NA	NA
L-P Su	2010	China	68	No	N,S,T,D,G,A	HR	Assess mRNA	median value	HR=2.71(1.46-5.10)	NA
S-X Li	2012	China	13	NA	G,A	NA	Assess mRNA	>0%	NA	cytoplasma and/or nucleolus
M-B Zhang	2013	China	110	NA	NA	sur. Curve	IHC	mean of protein expression level	HR=1.12(0.54-2.30)	cytoplasm
M Dogan	2014	Turkey	46	NA	N,D,G	NA	IHC	>0%	NA	Cytoplasmic and/or nuclear
			1040
Data for HR
First author	Year	HR	LL	UL	cases	Method
L Lo Muzio	2003	2.28	1.49	4.04	110	IHC
M-J Kim	2005	2.78	1.53	5.08	113	Assess mRNA
C-Y Lin	2005	1.94	1.11	3.37	96	IHC
K Freier	2007	1.39	0.94	2.07	251	IHC
Y-H Kim	2010	1.87	0.56	6.25	38	IHC
L-P Su	2010	2.71	1.46	5.1	68	Assess mRNA
M-B Zhang	2013	1.12	0.54	2.3	110	IHC
					786

## Sheet: clinicopathological features
Meta-analysis estimating the relevance of survivin expression with clinicopathological features
			Pooled data		Test for heterogeneity
Clinicopathological Variables	No. of studies	Cases	OR(95%CI)	P value	Chi-squared	p value	I-squared(%)
Gender(Male/Female)	10	499(311/188)	1.31(0.86-2.01)	0.21	9.51	0.392	0.053
Age(less than 60/more than 60)	8	357(134/223)	0.78(0.48-1.29)	0.337	4.47	0.724	0
UICC stage(I+II/III+IV)	7	434(206/228)	0.63(0.41-0.96)	0.033	6.83	0.337	0.121
Depth of invasion(T1+T2/T3+T4)	6	533(296/237)	0.76(0.50-1.14)	0.19	2.12	0.832	0
Differentiation(well/moderate+poor)	10	536(271/265)	0.72(0.46-1.11)	0.14	5.89	0.751	0
Lymph node metastasis	10	749(354/395)	0.62(0.44-0.88)	0.008	11.15	0.266	0.193

## Sheet: prognosis
HR	LL	UL
2.28	1.49	4.04
2.66	1.28	5.53
1.94	1.11	3.37
1.39	0.94	2.07
1.87	0.56	6.25
1.12	0.54	2.3
data for figure 2014-04-23
7 papers concerned of prognosis
First author	Year	HR	LL	UL	Method
L Lo Muzio	2003	2.28	1.49	4.04	IHC
M-J Kim	2005	2.78	1.53	5.08	Assess mRNA
C-Y Lin	2005	1.94	1.11	3.37	IHC
K Freier	2007	1.39	0.94	2.07	IHC
Y-H Kim	2010	1.87	0.56	6.25	IHC
L-P Su	2010	2.71	1.46	5.1	Assess mRNA
M-B Zhang	2013	1.12	0.54	2.3	IHC

## Sheet: N lymph node metastasi
	without metastasis		with metastasis
Included studies	Events（+）	Events（-）	Events（+）	Events（-）
First author(year)	a	b	c	d
Lorenzo Lo Muzio 2001	13	23	9	1
L Lo Muzio 2003	57	11	34	8
C. Tanaka 2003	22	19	19	11
Marioni G 2005	3	5	7	3
Kolja Freier 2007	66	12	150	23
Salvatore De Maria 2009	11	2	8	1
Zakir Khan 2009	11	4	10	4
Yong-Hun Kim 2010	10	7	20	1
Murat Dogan 2014	16	11	15	4
Su Liping 2010	12	26	19	11
Chiao-Ying Lin 2005	30	19	30	17
data for Figure
10 papers concerned of lymph node metastasis
First author(year)	a	b	c	d	Method
L Lo Muzio 2003	57	11	34	8	IHC
C Tanaka 2003	22	19	19	11	IHC
C-Y Lin 2005	30	19	30	17	IHC
G Marioni 2005	3	5	7	3	IHC
K Freier 2007	66	12	150	23	IHC
S De Maria 2009	11	2	8	1	IHC
Z Khan 2009	11	4	10	4	IHC
L-P Su 2010	12	26	19	11	Assess mRNA
Y-H Kim 2010	10	7	20	1	IHC
M Dogan 2014	16	11	15	4	IHC

## Sheet: S UICC stage
	I-II		III-IV
纳入研究	Events（+）	Events（-）	Events（+）	Events（-）
First author(year)	a	b	c	d
L Lo Muzio 2003	53	14	38	5
C. Tanaka 2003	15	13	26	17
Salvatore De Maria 2009	10	1	9	2
Zakir Khan 2009	11	4	10	4
Yong-Hun Kim 2010	10	1	20	7
Su Liping 2010	11	25	20	12
Chiao-Ying Lin 2005	21	17	39	19
data for figure
7 papers concerned of UICC stage
First author(year)	a	b	c	d	Method
L Lo Muzio 2003	53	14	38	5	IHC
C Tanaka 2003	15	13	26	17	IHC
C-Y Lin 2005	21	17	39	19	IHC
S De Maria 2009	10	1	9	2	IHC
Z Khan 2009	11	4	10	4	IHC
Y-H Kim 2010	10	1	20	7	IHC
L-P Su 2010	11	25	20	12	Assess mRNA

## Sheet: Differentiation
	well		moderate + poor
纳入研究	Events（+）	Events（-）	Events（+）	Events（-）
First author(year)	a	b	c	d
Lorenzo Lo Muzio 2001	1	19	21	5
L Lo Muzio 2003	18	5	73	14
C. Tanaka 2003	29	20	12	10
Marioni G 2005	5	3	5	5
C. Jane 2006	10	3	23	2
Salvatore De Maria 2009	4	0	15	3
Zakir Khan 2009	6	3	15	5
Yong-Hun Kim 2010	23	7	7	1
Murat Dogan 2014	25	14	6	1
Su Liping 2010	6	15	25	22
Chiao-Ying Lin 2005	47	28	13	8
data for figure
10 papers concerned of cell differenciation
First author(year)	a	b	c	d	Method
L Lo Muzio 2003	18	5	73	14	IHC
C Tanaka 2003	29	20	12	10	IHC
G Marioni 2005	5	3	5	5	IHC
C-Y Lin 2005	47	28	13	8	IHC
C Jane 2006	10	3	23	2	IHC
S De Maria 2009	4	0	15	3	IHC
Z Khan 2009	6	3	15	5	IHC
Y-H Kim 2010	23	7	7	1	IHC
L-P Su 2010	6	15	25	22	Assess mRNA
M Dogan 2014	25	14	6	1	IHC

## Sheet: T depth of invasion
	Ｔ１－Ｔ２		Ｔ３－Ｔ４
纳入研究	Events（+）	Events（-）	Events（+）	Events（-）
First author(year)	a	b	c	d
C. Tanaka 2003	24	20	17	10
Marioni G 2005	7	5	3	3
Chiao-Ying Lin 2005	31	25	29	11
Kolja Freier 2007	104	17	112	18
Zakir Khan 2009	17	7	4	1
Su Liping 2010	17	22	14	15
data for figure
6 papers concerned of T depth of invasion
First author(year)	a	b	c	d	Method
C Tanaka 2003	24	20	17	10	IHC
Marioni G 2005	7	5	3	3	IHC
C-Y Lin 2005	31	25	29	11	IHC
K Freier 2007	104	17	112	18	IHC
Z Khan 2009	17	7	4	1	IHC
L-P Su 2010	17	22	14	15	Assess mRNA

## Sheet: Gender
	male		female
纳入研究	Events（+）	Events（-）	Events（+）	Events（-）
First author(year)	a	b	c	d
Lorenzo Lo Muzio 2001	15	16	7	8
L Lo Muzio 2003	66	14	25	5
C. Tanaka 2003	23	11	18	19
Marioni G 2005	6	7	4	1
Salvatore De Maria 2009	9	3	10	0
Yong-Hun Kim 2010	20	4	10	4
G Lodi 2010	11	0	4	2
SX Li 2012	6	1	5	1
Murat Dogan 2014	14	8	17	7
Su Liping 2010	12	11	19	26
Chiao-Ying Lin 2005	55	30	5	6
data for figure
10 papers concerned of gender
First author(year)	a	b	c	d	Method
L Lo Muzio 2003	66	14	25	5	IHC
C Tanaka 2003	23	11	18	19	IHC
C-Y Lin 2005	55	30	5	6	IHC
G Marioni 2005	6	7	4	1	IHC
S De Maria 2009	9	3	10	0	IHC
Y-H Kim 2010	20	4	10	4	IHC
L-P Su 2010	12	11	19	26	Assess mRNA
G Lodi 2010	11	0	4	2	Assess mRNA
S-X Li 2012	6	1	5	1	Assess mRNA
M Dogan 2014	14	8	17	7	IHC

## Sheet: Age
	< 60 yr		>60 yr
纳入研究	Events（+）	Events（-）	Events（+）	Events（-）
First author(year)	a	b	c	d
L Lo Muzio 2003	30	6	61	13
C. Tanaka 2003	13	9	28	21
Marioni G 2005	4	4	7	3
Salvatore De Maria 2009	4	3	15	0
Yong-Hun Kim 2010	18	5	12	3
G Lodi 2010	7	1	8	1
SX Li 2012	5	1	6	1
Su Liping 2010	10	14	21	23
data for figure
8 papers concerned of age
First author(year)	a	b	c	d	Method
L Lo Muzio 2003	30	6	61	13	IHC
C Tanaka 2003	13	9	28	21	IHC
G Marioni 2005	4	4	7	3	IHC
S De Maria 2009	4	3	15	0	IHC
Y-H Kim 2010	18	5	12	3	Assess mRNA
L-P Su 2010	10	14	21	23	Assess mRNA
G Lodi 2010	7	1	8	1	Assess mRNA
S-X Li 2012	5	1	6	1	IHC
