# Supplementary material for: Clinicopathological and Prognostic Significance of Survivin Expression in Patients with Oral Squamous Cell Carcinoma: Evidence from a Meta-Analysis
Source: PLoS One. 2015 Feb 24;10(2):e0116517. doi: 10.1371/journal.pone.0116517 (PMC4339736; doi:10.1371/journal.pone.0116517)
Supplement: S2 Table — (XLSX) [file pone.0116517.s003.xlsx]

## Sheet: Sheet1
Statistical results for the association between survivin expression and prognosis of OSCC
original data used in Stata 11.0
firstauthor	year	hr	ll	ul	method
L Lo Muzio	2003	2.28	1.49	4.04	IHC
M-J Kim	2005	2.78	1.53	5.08	Assess mRNA
C-Y Lin	2005	1.94	1.11	3.37	IHC
K Freier	2007	1.39	0.94	2.07	IHC
Y-H Kim	2010	1.87	0.56	6.25	IHC
L-P Su	2010	2.71	1.46	5.1	Assess mRNA
M-B Zhang	2013	1.12	0.54	2.3	IHC
statistical results in Stata 11.0
Test(s) of heterogeneity:
Heterogeneity degrees of
statistic freedom P I-squared**
IHC 2.95 4 0.567 0.0%
Assess mRNA 0.00 1 0.957 0.0%
Overall 6.26 6 0.394 4.2%
Overall Test for heterogeneity between sub-groups:
3.31 1 0.069
** I-squared: the variation in ES attributable to heterogeneity)
Significance test(s) of ES=0
IHC z= 7.20 p = 0.000
Assess mRNA z= 4.24 p = 0.000
Overall z= 8.15 p = 0.000
-------------------------------------------------------------------------
